# Supplementary material for: Diazido­bis(propane-1,3-diamine)copper(II)
Source: Acta Crystallogr Sect E Struct Rep Online. 2010 Mar 24;66(Pt 4):m434–5. doi: 10.1107/S1600536810010184 (PMC2984027; doi:10.1107/S1600536810010184)
Supplement: Supplementary file 2 [file e-66-0m434-Isup2.hkl]

#
# h,k,l, Fc-squared, Fo-squared, sigma(Fo-squared) and status flag
#
data_I
_shelx_title ' 58R in P1'
_shelx_refln_list_code          4
_shelx_F_calc_maximum       45.41
_exptl_crystal_F_000       155.00
_reflns_d_resolution_high  0.7573
 
loop_
 _symmetry_equiv_pos_as_xyz
 'x, y, z'
 '-x, -y, -z'
 
_cell_length_a     6.6869
_cell_length_b     6.7743
_cell_length_c     8.2445
_cell_angle_alpha  93.296
_cell_angle_beta   98.306
_cell_angle_gamma 119.453
 
_shelx_F_squared_multiplier     1.000
 
loop_
 _refln_index_h
 _refln_index_k
 _refln_index_l
 _refln_F_squared_calc
 _refln_F_squared_meas
 _refln_F_squared_sigma
 _refln_observed_status
   2   0   0      341.52      335.91      3.77 o
   3   0   0      820.21      855.42     11.23 o
   4   0   0      548.61      585.77      7.77 o
   5   0   0      193.81      199.88      3.16 o
   6   0   0       10.52       11.64      0.61 o
   7   0   0       95.08       93.88      2.48 o
  -7   1   0       17.83       18.23      0.64 o
  -6   1   0        7.89        8.41      0.42 o
  -5   1   0       79.75       84.55      2.20 o
  -4   1   0      163.67      169.54      3.52 o
  -3   1   0        2.24        1.43      0.12 o
  -2   1   0       10.49       15.64      0.24 o
   1   1   0       11.12       11.77      0.25 o
   2   1   0      523.56      531.81      6.46 o
   3   1   0     1095.12     1109.12     15.14 o
   4   1   0      305.33      311.09      4.99 o
   5   1   0       49.29       49.23      1.04 o
   6   1   0      103.51      104.42      2.70 o
  -8   2   0       64.16       66.44      1.87 o
  -7   2   0       16.74       17.45      0.68 o
  -6   2   0      165.12      156.64      2.55 o
  -5   2   0       34.54       34.88      0.60 o
  -4   2   0      413.81      402.65      4.48 o
  -3   2   0      142.43      135.88      1.54 o
  -2   2   0        3.83        3.66      0.18 o
  -1   2   0      551.99      570.83      8.00 o
   0   2   0      376.16      422.75      4.18 o
   1   2   0      333.61      347.36      4.28 o
   2   2   0       64.68       63.27      1.02 o
   3   2   0      196.59      206.31      3.28 o
   4   2   0        8.67        8.76      0.46 o
   5   2   0        1.74        2.00      0.48 o
   6   2   0       56.95       54.01      2.46 o
  -8   3   0       63.80       63.99      1.45 o
  -7   3   0      110.74      108.99      2.25 o
  -6   3   0      122.82      125.32      2.07 o
  -5   3   0      533.48      526.38      8.86 o
  -4   3   0      732.94      743.00      8.19 o
  -3   3   0      327.04      321.25      3.56 o
  -2   3   0      455.44      436.09      4.84 o
  -1   3   0     1108.64     1151.21     17.49 o
   0   3   0      835.15      831.90      9.36 o
   1   3   0       81.02       76.80      1.09 o
   2   3   0      186.24      196.08      2.56 o
   3   3   0       62.98       62.87      1.44 o
   4   3   0        3.96        3.68      0.45 o
   5   3   0       16.69       16.51      1.39 o
  -8   4   0       23.36       23.03      0.83 o
  -7   4   0       50.68       49.71      1.01 o
  -6   4   0       40.80       41.26      1.32 o
  -5   4   0      578.89      582.63      8.69 o
  -4   4   0       33.16       30.76      0.55 o
  -3   4   0      178.79      175.65      1.90 o
  -2   4   0     1113.49     1176.88     21.99 o
  -1   4   0      709.84      723.01      8.16 o
   0   4   0      350.92      364.49      4.55 o
   1   4   0       34.21       35.78      0.72 o
   2   4   0      472.60      456.46      8.02 o
   3   4   0       74.99       74.58      2.12 o
   4   4   0       34.34       35.35      1.69 o
  -8   5   0        8.69        9.31      0.59 o
  -7   5   0        6.16        5.55      0.31 o
  -6   5   0       86.47       88.11      1.50 o
  -5   5   0        8.87        9.90      0.29 o
  -4   5   0        9.09        9.15      0.31 o
  -3   5   0       96.25       99.51      1.80 o
  -2   5   0      260.36      264.68      3.67 o
  -1   5   0       25.68       27.23      0.71 o
   0   5   0        2.39        2.42      0.25 o
   1   5   0      207.16      202.46      4.63 o
   2   5   0       90.31       86.36      2.39 o
   3   5   0       18.36       18.37      1.14 o
  -8   6   0       30.56       29.73      0.74 o
  -7   6   0       34.26       38.56      1.03 o
  -6   6   0      127.92      135.25      2.22 o
  -5   6   0       11.74       12.70      0.46 o
  -4   6   0      124.38      126.84      1.70 o
  -3   6   0       64.18       65.80      1.10 o
  -2   6   0       33.53       33.82      0.73 o
  -1   6   0        2.66        3.04      0.35 o
   0   6   0       11.19       10.73      0.80 o
   1   6   0       86.36       85.06      2.88 o
   2   6   0        0.74        0.17      0.63 o
  -8   7   0       28.32       27.48      0.76 o
  -7   7   0       55.22       55.34      1.10 o
  -6   7   0       60.54       60.31      1.18 o
  -5   7   0      112.22      111.99      1.95 o
  -4   7   0       38.18       38.23      1.26 o
  -3   7   0      117.81      124.71      2.17 o
  -2   7   0       61.62       60.70      1.51 o
  -1   7   0       35.00       34.92      1.36 o
   0   7   0       68.18       66.79      2.10 o
   1   7   0        8.09        8.54      0.95 o
  -7   8   0       19.33       17.35      0.74 o
  -6   8   0       11.80        9.58      0.58 o
  -5   8   0       19.81       18.88      0.80 o
  -4   8   0        8.81        8.95      0.62 o
  -3   8   0       76.94       79.57      3.29 o
  -2   8   0       16.89       16.97      1.60 o
  -1   8   0       12.93       12.54      1.03 o
   1  -8   1       17.21       19.17      1.38 o
   2  -8   1       54.42       57.02      1.87 o
   3  -8   1       56.28       56.50      2.63 o
   4  -8   1       20.83       18.86      1.08 o
   5  -8   1       24.04       23.59      1.11 o
   6  -8   1       68.29       70.90      1.64 o
   7  -8   1       26.04       25.42      0.90 o
  -1  -7   1        4.07        5.29      0.84 o
   0  -7   1        3.89        5.18      1.03 o
   1  -7   1        5.07        5.09      0.69 o
   2  -7   1       53.49       53.85      1.39 o
   3  -7   1       69.84       67.80      1.34 o
   4  -7   1        2.23        2.55      0.40 o
   5  -7   1      162.57      176.33      2.91 o
   6  -7   1       44.99       48.82      1.17 o
   7  -7   1       24.24       26.15      0.75 o
   8  -7   1       24.08       24.17      1.28 o
  -2  -6   1       43.82       41.02      1.60 o
  -1  -6   1        3.30        3.62      0.67 o
   0  -6   1        0.85        0.38      0.51 o
   1  -6   1       42.31       40.79      1.24 o
   2  -6   1       77.63       76.17      1.42 o
   3  -6   1       11.16       10.90      0.41 o
   4  -6   1       21.58       23.13      0.56 o
   5  -6   1       43.77       46.57      0.97 o
   6  -6   1       15.17       16.59      0.54 o
   7  -6   1        8.56        9.63      0.47 o
   8  -6   1       31.65       30.81      0.82 o
  -3  -5   1      107.67      101.60      2.78 o
  -2  -5   1       35.50       37.79      1.40 o
  -1  -5   1      163.21      163.35      3.82 o
   0  -5   1       62.79       65.28      1.02 o
   1  -5   1      458.91      475.71      5.92 o
   2  -5   1      234.63      239.10      3.33 o
   3  -5   1       25.61       25.78      0.45 o
   4  -5   1      189.70      193.91      2.47 o
   5  -5   1       44.24       42.80      0.86 o
   6  -5   1      131.49      122.77      2.25 o
   7  -5   1        6.12        5.60      0.31 o
   8  -5   1       15.54       15.14      0.70 o
  -4  -4   1        9.04        8.64      0.82 o
  -3  -4   1       46.72       48.44      1.58 o
  -2  -4   1      164.14      164.66      2.70 o
  -1  -4   1       99.02       94.14      1.91 o
   0  -4   1      369.79      361.60      4.18 o
   1  -4   1      719.17      733.63      8.28 o
   2  -4   1      335.49      335.61      3.82 o
   3  -4   1      177.78      178.87      2.09 o
   4  -4   1      528.19      511.08      8.86 o
   5  -4   1      613.19      610.81      8.13 o
   6  -4   1       76.41       76.70      1.40 o
   7  -4   1       47.43       48.31      1.05 o
   8  -4   1       58.43       59.03      1.42 o
  -5  -3   1        0.61        0.80      0.80 o
  -4  -3   1       17.52       19.48      0.79 o
  -3  -3   1       91.64       94.94      1.64 o
  -2  -3   1      112.31      110.72      1.69 o
  -1  -3   1      112.29      140.58      1.72 o
   0  -3   1      906.47      902.30     10.14 o
   1  -3   1       99.50       90.59      0.98 o
   2  -3   1       19.54       14.39      0.24 o
   3  -3   1      414.76      401.42      4.51 o
   4  -3   1      476.87      487.38      5.46 o
   5  -3   1      283.26      277.15      3.81 o
   6  -3   1        0.82        0.85      0.25 o
   7  -3   1      175.85      179.43      2.96 o
   8  -3   1       83.14       76.58      3.63 o
  -6  -2   1       20.44       21.50      1.09 o
  -5  -2   1       71.90       72.24      2.59 o
  -4  -2   1      306.73      309.89      4.31 o
  -3  -2   1      272.61      274.26      3.79 o
  -2  -2   1        2.72        4.23      0.18 o
  -1  -2   1      432.31      468.49      5.31 o
   0  -2   1      664.96      704.31      8.27 o
   1  -2   1       70.20       76.85      0.77 o
   2  -2   1       17.46       25.51      0.37 o
   3  -2   1      325.61      321.05      3.37 o
   4  -2   1      157.82      156.26      2.23 o
   5  -2   1        3.33        3.68      0.21 o
   6  -2   1       81.73       78.16      1.44 o
   7  -2   1       63.32       60.31      1.25 o
   8  -2   1       13.90       12.20      0.84 o
  -7  -1   1        7.64        7.31      0.76 o
  -6  -1   1      130.30      127.63      3.13 o
  -5  -1   1      136.02      140.45      2.34 o
  -4  -1   1      328.81      346.43      4.70 o
  -3  -1   1      364.20      363.72      4.88 o
  -2  -1   1      338.70      352.91      3.98 o
   2  -1   1      383.86      407.11      4.02 o
   3  -1   1      871.07      880.87     14.22 o
   4  -1   1      380.81      400.57      4.89 o
   5  -1   1       49.75       50.52      0.81 o
   6  -1   1      161.92      157.85      2.64 o
   7  -1   1        9.91        9.71      0.60 o
  -7   0   1       42.92       43.44      1.40 o
  -6   0   1       11.47       10.90      0.73 o
  -5   0   1       38.48       44.40      0.90 o
  -4   0   1      116.17      118.28      1.68 o
  -3   0   1      298.34      298.70      3.61 o
  -2   0   1      751.90      798.86     22.77 o
   0   0   1     2061.73        0.02      0.01 o
   1   0   1       21.06       19.41      0.29 o
   3   0   1     1195.91     1287.59     21.69 o
   4   0   1      318.27      330.19      5.81 o
   5   0   1      161.01      165.49      2.70 o
   6   0   1       58.00       57.17      1.69 o
   7   0   1       95.55       92.31      2.51 o
  -8   1   1       26.84       28.02      1.09 o
  -7   1   1       50.90       53.60      1.27 o
  -6   1   1        0.63        0.57      0.26 o
  -5   1   1      252.99      256.24      3.46 o
  -4   1   1      281.73      268.07      3.24 o
  -3   1   1       34.09       28.27      0.54 o
  -1   1   1       13.27       12.63      0.20 o
   0   1   1      157.54      192.71      2.34 o
   1   1   1      163.53      184.33      2.12 o
   2   1   1      975.04     1032.51     12.45 o
   3   1   1      261.27      261.41      4.04 o
   4   1   1        4.46        4.81      0.33 o
   5   1   1       49.26       52.79      1.28 o
   6   1   1       81.04       80.96      2.75 o
  -8   2   1       56.71       59.59      1.37 o
  -7   2   1       26.09       26.34      0.68 o
  -6   2   1      313.59      318.39      4.88 o
  -5   2   1      351.28      355.63      6.19 o
  -4   2   1      377.55      380.19      6.37 o
  -3   2   1      111.68       99.54      2.19 o
   0   2   1       63.29       81.31      1.11 o
   1   2   1      667.54      711.22      9.50 o
   2   2   1      215.29      222.05      3.12 o
   3   2   1       32.21       29.93      0.73 o
   4   2   1        6.00        5.90      0.47 o
   5   2   1       49.77       48.89      1.89 o
   6   2   1       54.93       45.50      2.28 o
  -8   3   1       35.34       33.39      0.88 o
  -7   3   1       63.20       61.28      1.14 o
  -6   3   1      290.06      294.64      3.99 o
  -5   3   1       69.79       71.99      1.97 o
  -4   3   1      288.27      279.44      4.72 o
  -3   3   1     1000.95     1058.91     17.57 o
  -1   3   1      733.67      751.69      7.86 o
   0   3   1      163.94      157.28      1.89 o
   1   3   1      805.87      808.43      9.88 o
   2   3   1      145.86      140.99      1.92 o
   3   3   1       98.59       97.23      2.03 o
   4   3   1       71.43       74.86      3.27 o
   5   3   1       58.62       56.75      2.66 o
  -8   4   1       23.83       22.93      0.79 o
  -7   4   1       44.43       45.89      0.90 o
  -6   4   1        1.27        1.49      0.17 o
  -5   4   1      168.90      165.01      2.86 o
  -4   4   1       77.77       74.40      0.92 o
  -3   4   1      377.72      384.01      4.31 o
  -2   4   1      167.19      174.52      2.04 o
  -1   4   1       32.00       28.63      0.46 o
   0   4   1      409.54      417.99      5.21 o
   1   4   1      106.16      103.26      1.61 o
   2   4   1      237.03      226.23      5.09 o
   3   4   1       25.48       26.17      1.43 o
   4   4   1       41.76       43.96      1.62 o
  -8   5   1       15.60       16.15      0.79 o
  -7   5   1       26.97       26.71      0.57 o
  -6   5   1       66.98       67.86      1.06 o
  -5   5   1      174.96      176.36      2.44 o
  -4   5   1       19.11       19.15      0.43 o
  -3   5   1       83.46       87.15      1.11 o
  -2   5   1       53.37       54.28      1.12 o
  -1   5   1       26.32       24.76      0.66 o
   0   5   1       96.11       97.90      2.05 o
   1   5   1       53.14       54.10      1.68 o
   2   5   1       16.96       14.84      0.97 o
   3   5   1        0.27        0.33      0.62 o
  -8   6   1       22.33       22.80      0.71 o
  -7   6   1       66.68       68.08      1.21 o
  -6   6   1      206.51      202.17      3.17 o
  -5   6   1       13.75       13.43      0.45 o
  -4   6   1      180.42      183.86      2.61 o
  -3   6   1      122.61      127.78      1.91 o
  -2   6   1      100.34      100.28      1.77 o
  -1   6   1       83.78       79.54      1.78 o
   0   6   1       35.05       35.21      1.31 o
   1   6   1       54.77       51.58      2.70 o
   2   6   1        2.77        1.30      0.78 o
  -8   7   1       21.97       22.17      0.62 o
  -7   7   1       32.00       30.17      0.73 o
  -6   7   1       29.47       26.80      0.69 o
  -5   7   1       24.40       24.19      0.67 o
  -4   7   1      113.92      119.10      2.08 o
  -3   7   1       67.18       71.76      1.41 o
  -2   7   1       41.60       41.23      1.20 o
  -1   7   1       42.16       44.38      2.33 o
   0   7   1       45.21       45.66      1.68 o
  -7   8   1       10.31        9.89      0.58 o
  -6   8   1        3.62        4.03      0.45 o
  -5   8   1       42.43       45.25      1.29 o
  -4   8   1        4.24        4.00      0.51 o
  -3   8   1       22.00       18.98      1.57 o
  -2   8   1        3.39        2.46      1.02 o
  -1   8   1       14.28       17.04      1.76 o
   1  -8   2       14.87       17.36      1.14 o
   2  -8   2       34.57       36.60      1.45 o
   3  -8   2        6.43        6.21      1.13 o
   4  -8   2       57.86       61.66      1.98 o
   5  -8   2       23.35       25.93      1.22 o
   6  -8   2       42.63       45.53      1.27 o
  -1  -7   2        0.16       -0.38      0.64 o
   0  -7   2        0.89        0.12      0.60 o
   1  -7   2       33.62       30.82      1.69 o
   2  -7   2       28.21       27.46      1.14 o
   3  -7   2       13.24       14.03      0.58 o
   4  -7   2        3.89        4.60      0.39 o
   5  -7   2       69.07       73.05      1.64 o
   6  -7   2       14.11       14.48      0.69 o
   7  -7   2       13.83       16.02      0.75 o
  -2  -6   2       45.48       45.82      1.71 o
  -1  -6   2        0.41        0.33      0.55 o
   0  -6   2      143.59      141.06      3.44 o
   1  -6   2      140.74      139.84      2.38 o
   2  -6   2       21.19       21.91      0.65 o
   3  -6   2       17.55       18.08      0.47 o
   4  -6   2       42.38       43.23      0.83 o
   5  -6   2      168.27      172.11      2.83 o
   6  -6   2        0.41        0.41      0.28 o
   7  -6   2       13.48       13.73      0.60 o
   8  -6   2       29.23       27.96      0.96 o
  -3  -5   2       55.44       54.15      3.18 o
  -2  -5   2       12.80       14.05      0.93 o
  -1  -5   2      174.01      174.27      4.05 o
   0  -5   2      248.16      254.19      3.56 o
   1  -5   2      174.84      181.37      2.20 o
   2  -5   2       46.30       47.35      0.85 o
   3  -5   2      184.07      186.12      2.40 o
   4  -5   2      572.14      599.95      7.31 o
   5  -5   2       38.59       37.31      0.81 o
   6  -5   2       41.78       42.29      0.94 o
   7  -5   2       56.04       58.46      1.10 o
   8  -5   2       48.07       46.07      2.75 o
  -4  -4   2       14.92       13.64      1.28 o
  -3  -4   2       44.86       44.41      1.21 o
  -2  -4   2        5.38        4.65      0.34 o
  -1  -4   2      223.26      209.73      2.74 o
   0  -4   2       44.24       39.78      0.62 o
   1  -4   2      180.34      171.24      2.05 o
   2  -4   2      300.35      282.15      3.27 o
   3  -4   2      444.67      451.43      5.10 o
   4  -4   2      335.86      333.94      6.31 o
   5  -4   2       15.26       18.10      0.39 o
   6  -4   2      175.08      178.23      2.93 o
   7  -4   2      105.10      104.39      1.92 o
   8  -4   2       43.25       43.03      1.51 o
  -5  -3   2       32.48       33.43      1.30 o
  -4  -3   2       82.39       81.48      1.78 o
  -3  -3   2       36.53       36.43      0.76 o
  -2  -3   2      112.29      107.50      1.86 o
  -1  -3   2        5.65        5.54      0.22 o
   0  -3   2      540.88      558.63      6.33 o
   1  -3   2      115.15      111.68      1.19 o
   2  -3   2      209.26      207.15      2.54 o
   3  -3   2      178.01      171.80      2.48 o
   4  -3   2       31.90       31.53      0.52 o
   5  -3   2      152.42      152.69      2.02 o
   6  -3   2       33.26       33.86      0.83 o
   7  -3   2      102.06       99.78      1.85 o
   8  -3   2       14.22       11.98      0.86 o
  -6  -2   2       21.64       21.92      1.93 o
  -5  -2   2      100.18      103.27      2.75 o
  -4  -2   2      162.22      162.19      2.37 o
  -3  -2   2      142.77      146.71      2.12 o
  -2  -2   2      395.37      431.13      4.90 o
  -1  -2   2      680.87      742.10      7.35 o
   1  -2   2        2.83        3.13      0.10 o
   2  -2   2      253.27      231.30      2.23 o
   3  -2   2      865.03      899.32     12.90 o
   4  -2   2      161.24      162.72      2.48 o
   5  -2   2       63.05       62.25      0.96 o
   6  -2   2       48.16       47.70      1.04 o
   7  -2   2       62.44       60.54      1.84 o
  -7  -1   2        5.27        5.46      1.00 o
  -6  -1   2       37.64       39.95      1.31 o
  -5  -1   2       38.69       40.98      1.12 o
  -4  -1   2      145.65      148.55      2.13 o
  -3  -1   2      218.36      227.85      2.84 o
  -2  -1   2      399.50      422.23      5.11 o
   0  -1   2       76.82       98.85      1.02 o
   1  -1   2      880.27      895.15     18.65 o
   3  -1   2     1067.67     1107.75     17.83 o
   4  -1   2      125.30      128.23      1.71 o
   5  -1   2       51.23       54.47      0.97 o
   6  -1   2      280.10      271.14      4.97 o
   7  -1   2       13.29       13.16      0.74 o
  -7   0   2        7.24        7.24      0.60 o
  -6   0   2       58.99       60.83      1.36 o
  -5   0   2       52.61       50.62      1.12 o
  -4   0   2      148.82      143.72      2.26 o
  -3   0   2      265.21      273.44      3.64 o
  -2   0   2      276.93      283.08      3.73 o
  -1   0   2      120.18      106.15      1.07 o
   0   0   2        1.65        2.23      0.10 o
   2   0   2      817.15      816.46      9.18 o
   3   0   2       44.33       40.75      0.66 o
   4   0   2       65.86       66.87      1.11 o
   5   0   2      219.86      226.41      3.24 o
   6   0   2      118.28      119.97      2.50 o
   7   0   2       10.65        9.62      0.84 o
  -8   1   2       19.33       19.68      1.51 o
  -7   1   2      110.47      111.15      2.64 o
  -6   1   2       29.72       31.69      0.80 o
  -5   1   2      312.08      314.54      4.73 o
  -4   1   2      231.94      231.60      3.47 o
  -3   1   2      201.68      222.21      4.52 o
  -1   1   2       64.24       61.24      0.64 o
   1   1   2       19.60       15.01      0.29 o
   2   1   2      275.91      275.15      3.80 o
   3   1   2       46.90       45.75      0.83 o
   4   1   2      114.78      113.64      2.09 o
   5   1   2      168.65      168.29      3.26 o
   6   1   2        3.69        3.43      0.65 o
  -8   2   2       50.31       51.56      1.50 o
  -7   2   2       51.66       53.55      1.05 o
  -6   2   2       80.44       86.76      1.64 o
  -5   2   2      365.34      376.11      7.64 o
  -3   2   2      332.64      356.24     10.53 o
  -1   2   2      834.94      874.55     11.29 o
   0   2   2      236.08      215.03      2.33 o
   1   2   2      243.13      234.03      2.98 o
   2   2   2      389.29      392.65      5.39 o
   3   2   2      122.85      121.32      2.09 o
   4   2   2       92.36       94.95      2.03 o
   5   2   2       39.13       37.66      2.00 o
  -8   3   2       22.65       24.48      0.78 o
  -7   3   2        4.47        5.29      0.29 o
  -6   3   2      259.23      255.87      5.46 o
  -5   3   2       53.17       49.23      1.98 o
  -4   3   2      319.07      326.14      5.47 o
  -3   3   2      474.81      490.98      6.46 o
  -2   3   2      341.93      337.07      3.77 o
  -1   3   2      369.85      357.28      4.05 o
   0   3   2       78.92       71.42      1.01 o
   1   3   2     1002.27     1024.46     12.48 o
   2   3   2       69.01       67.53      1.16 o
   3   3   2       63.70       67.31      1.57 o
   4   3   2       62.54       62.92      1.93 o
   5   3   2       25.63       25.17      1.79 o
  -8   4   2       13.98       14.29      0.65 o
  -7   4   2       51.34       52.73      2.38 o
  -6   4   2      106.44      103.35      3.66 o
  -5   4   2       92.36       91.93      1.67 o
  -4   4   2      151.79      148.51      1.86 o
  -3   4   2      131.40      129.17      1.65 o
  -2   4   2       43.82       41.44      0.59 o
  -1   4   2      141.55      136.82      2.23 o
   0   4   2      350.75      368.25      4.62 o
   1   4   2      107.19      108.02      1.89 o
   2   4   2       13.80       14.90      1.04 o
   3   4   2       42.77       40.48      1.50 o
   4   4   2       51.48       54.51      2.26 o
  -8   5   2       22.96       22.94      0.70 o
  -7   5   2       91.61       89.74      3.90 o
  -6   5   2       40.70       39.54      0.66 o
  -5   5   2      212.08      214.55      3.03 o
  -4   5   2       35.60       38.91      0.52 o
  -3   5   2      167.11      178.93      2.11 o
  -2   5   2      163.46      169.06      2.20 o
  -1   5   2       99.74      101.09      1.78 o
   0   5   2      120.39      119.30      2.42 o
   1   5   2        0.47        0.04      0.50 o
   2   5   2       65.37       64.60      2.01 o
   3   5   2       25.67       25.95      1.35 o
  -8   6   2       14.73       15.38      0.50 o
  -7   6   2       52.58       50.78      1.52 o
  -6   6   2       82.50       81.70      1.39 o
  -5   6   2       38.06       38.94      0.80 o
  -4   6   2      103.63      106.11      1.81 o
  -3   6   2      140.51      141.28      2.09 o
  -2   6   2       90.25       89.87      1.91 o
  -1   6   2       37.63       39.71      1.13 o
   0   6   2       18.81       18.00      1.01 o
   1   6   2       49.94       47.80      1.71 o
   2   6   2       20.81       20.40      1.25 o
  -8   7   2       15.22       14.32      0.54 o
  -7   7   2       31.44       30.92      0.71 o
  -6   7   2       47.09       49.52      1.00 o
  -5   7   2        5.99        5.83      0.38 o
  -4   7   2      119.70      118.71      2.72 o
  -3   7   2       23.78       23.22      0.86 o
  -2   7   2       20.30       20.20      0.86 o
  -1   7   2       34.84       38.11      1.62 o
   0   7   2       26.24       26.49      1.32 o
  -7   8   2       17.67       19.03      0.63 o
  -6   8   2        5.13        4.20      0.55 o
  -5   8   2       26.91       25.56      0.90 o
  -4   8   2       15.32       14.04      0.75 o
  -3   8   2       15.76       16.36      1.47 o
  -2   8   2       15.12       18.42      1.64 o
   1  -8   3       16.05       15.07      1.27 o
   2  -8   3       13.41       12.10      0.96 o
   3  -8   3        0.99        1.58      0.96 o
   4  -8   3       58.83       59.49      2.75 o
   5  -8   3        9.25        9.00      1.12 o
   6  -8   3       12.04       11.61      1.43 o
  -1  -7   3       23.28       23.28      3.12 o
   0  -7   3       19.64       18.63      1.11 o
   1  -7   3       25.02       25.23      1.81 o
   2  -7   3        6.41        6.63      0.70 o
   3  -7   3       18.63       18.38      0.67 o
   4  -7   3       62.35       60.61      1.27 o
   5  -7   3        8.50        7.59      0.78 o
   6  -7   3       18.99       18.92      0.81 o
   7  -7   3       24.83       24.52      0.94 o
  -2  -6   3       67.12       65.08      2.07 o
  -1  -6   3       18.99       18.02      1.05 o
   0  -6   3       73.01       69.95      2.02 o
   1  -6   3       26.19       26.54      1.09 o
   2  -6   3       40.80       40.07      0.93 o
   3  -6   3      142.12      145.80      2.17 o
   4  -6   3       32.79       36.60      0.88 o
   5  -6   3       81.78       83.38      1.81 o
   6  -6   3        4.24        4.26      0.46 o
   7  -6   3       40.14       41.47      1.21 o
  -3  -5   3       39.75       38.18      1.48 o
  -2  -5   3       41.22       38.02      1.39 o
  -1  -5   3       18.07       17.60      0.93 o
   0  -5   3      129.41      132.50      2.20 o
   1  -5   3      101.63       96.95      1.28 o
   2  -5   3      131.47      130.60      1.64 o
   3  -5   3      206.72      215.82      3.06 o
   4  -5   3      126.93      129.32      1.95 o
   5  -5   3       43.20       43.79      0.86 o
   6  -5   3       48.73       51.01      1.12 o
   7  -5   3       94.39       97.94      3.77 o
   8  -5   3       23.50       22.75      0.96 o
  -4  -4   3       27.76       27.77      1.71 o
  -3  -4   3       47.56       47.31      1.24 o
  -2  -4   3        0.60        0.40      0.25 o
  -1  -4   3      315.22      323.42      3.79 o
   0  -4   3       59.55       56.38      0.80 o
   1  -4   3      188.69      178.46      2.14 o
   2  -4   3      190.47      187.32      1.98 o
   3  -4   3      200.97      191.36      2.71 o
   4  -4   3      174.44      170.10      2.46 o
   5  -4   3       11.47       11.90      0.68 o
   6  -4   3      280.32      278.16      4.45 o
   7  -4   3       46.45       43.61      1.54 o
   8  -4   3       10.02        8.65      0.97 o
  -5  -3   3       16.44       14.16      0.92 o
  -4  -3   3       39.54       38.69      1.08 o
  -3  -3   3       52.14       55.52      1.00 o
  -2  -3   3      243.14      257.82      3.59 o
  -1  -3   3      306.97      323.50      4.06 o
   0  -3   3       63.04       61.98      0.83 o
   1  -3   3      173.31      174.26      1.93 o
   2  -3   3      331.02      327.78      4.09 o
   3  -3   3      189.20      192.51      2.32 o
   4  -3   3       61.05       54.74      1.06 o
   5  -3   3      157.61      154.87      2.60 o
   6  -3   3      102.65       98.72      1.82 o
   7  -3   3       11.94       11.42      0.71 o
  -6  -2   3        1.30        1.10      0.49 o
  -5  -2   3       34.10       34.25      1.31 o
  -4  -2   3      121.46      124.06      1.86 o
  -3  -2   3      197.27      204.98      2.88 o
  -2  -2   3      515.95      555.57      7.96 o
  -1  -2   3        3.03        2.51      0.13 o
   0  -2   3      996.59     1048.14     15.33 o
   1  -2   3      142.13      142.68      1.58 o
   2  -2   3      616.95      616.02      6.13 o
   3  -2   3      263.43      265.17      4.27 o
   4  -2   3       70.85       68.97      1.13 o
   5  -2   3      252.88      251.80      4.37 o
   6  -2   3       12.00       12.75      0.68 o
   7  -2   3       46.44       48.65      1.34 o
  -7  -1   3        6.97        6.41      0.70 o
  -6  -1   3        6.96        7.83      0.43 o
  -5  -1   3      140.97      140.09      2.32 o
  -4  -1   3      235.40      230.25      3.50 o
  -3  -1   3      105.16      103.05      1.54 o
  -2  -1   3       99.17       90.69      1.19 o
  -1  -1   3     1126.10     1165.15     19.59 o
   0  -1   3      861.84      903.42     16.80 o
   1  -1   3      576.25      584.38      5.81 o
   2  -1   3      480.15      478.07      5.79 o
   3  -1   3      185.06      176.87      2.29 o
   4  -1   3      158.34      168.64      2.44 o
   5  -1   3      124.61      129.83      1.99 o
   6  -1   3      104.03      100.67      2.16 o
   7  -1   3       20.43       18.88      0.88 o
  -7   0   3        0.48        0.45      0.28 o
  -6   0   3      145.74      151.88      2.89 o
  -5   0   3      112.07      112.58      1.82 o
  -4   0   3       92.84       92.90      1.33 o
  -3   0   3       83.92       80.10      1.14 o
  -2   0   3      437.99      436.76      4.85 o
   0   0   3        1.66        0.99      0.16 o
   1   0   3     1239.89     1255.06     18.78 o
   2   0   3      247.67      232.45      2.73 o
   3   0   3      140.40      134.23      1.80 o
   4   0   3      252.08      251.97      4.31 o
   5   0   3      121.52      116.31      2.21 o
   6   0   3       74.63       70.38      1.71 o
  -8   1   3       13.49       13.19      0.62 o
  -7   1   3       49.00       52.32      1.19 o
  -6   1   3       75.40       77.86      1.54 o
  -5   1   3       92.73       95.41      1.62 o
  -4   1   3       92.56       93.13      1.44 o
  -3   1   3      354.30      378.90      6.38 o
  -2   1   3      748.50      792.93     22.57 o
  -1   1   3       21.60       17.55      0.28 o
   0   1   3      291.91      299.67      3.20 o
   1   1   3      376.15      381.23      4.69 o
   2   1   3      226.63      225.29      2.87 o
   3   1   3      135.12      139.76      1.90 o
   4   1   3      148.34      145.94      2.45 o
   5   1   3       61.46       60.86      1.31 o
   6   1   3        2.11        1.28      0.91 o
  -8   2   3       16.32       17.55      0.77 o
  -7   2   3       67.61       65.95      1.69 o
  -6   2   3       30.03       29.42      0.66 o
  -5   2   3      396.07      408.69     11.68 o
  -3   2   3      329.12      339.13      6.89 o
  -2   2   3      497.27      493.41      6.81 o
  -1   2   3      130.65      121.05      1.34 o
   0   2   3     1011.11     1050.37     13.97 o
   1   2   3       77.30       74.19      1.30 o
   2   2   3      250.86      260.81      3.69 o
   3   2   3       62.04       65.10      1.51 o
   4   2   3       37.40       38.83      1.41 o
   5   2   3       20.83       20.07      1.02 o
  -8   3   3       11.32       11.18      0.99 o
  -7   3   3       27.99       25.24      1.57 o
  -6   3   3      276.97      284.89      8.90 o
  -5   3   3      150.57      149.68      4.88 o
  -4   3   3      109.44      108.93      2.05 o
  -3   3   3      235.10      220.12      2.48 o
  -2   3   3      613.43      603.39      7.95 o
  -1   3   3      613.99      632.43     10.01 o
   0   3   3      133.03      130.67      1.75 o
   1   3   3      366.08      376.91      5.18 o
   2   3   3       79.49       77.72      1.72 o
   3   3   3       67.98       67.84      2.00 o
   4   3   3       57.51       56.08      1.87 o
  -8   4   3       15.52       16.99      1.53 o
  -7   4   3       67.47       71.95      2.96 o
  -6   4   3      171.63      173.49      5.70 o
  -5   4   3        2.59        2.35      0.24 o
  -4   4   3      160.10      170.63      2.37 o
  -3   4   3      361.46      373.63      5.01 o
  -2   4   3      193.63      197.37      2.49 o
  -1   4   3      112.99      117.43      1.73 o
   0   4   3       67.24       71.89      1.21 o
   1   4   3      231.04      215.29      4.04 o
   2   4   3       31.42       32.43      1.29 o
   3   4   3       95.85       95.94      2.68 o
  -8   5   3       37.78       38.84      2.06 o
  -7   5   3       85.87       88.17      3.40 o
  -6   5   3        2.91        3.17      0.20 o
  -5   5   3       78.88       86.25      1.43 o
  -4   5   3      147.24      155.43      2.17 o
  -3   5   3      159.48      163.05      2.13 o
  -2   5   3       22.63       23.75      0.54 o
  -1   5   3       20.44       21.23      0.76 o
   0   5   3      135.30      135.09      2.73 o
   1   5   3       15.16       15.08      0.96 o
   2   5   3       45.36       48.80      1.74 o
  -8   6   3       32.35       28.55      0.76 o
  -7   6   3       59.31       57.33      1.16 o
  -6   6   3       30.05       30.86      0.65 o
  -5   6   3      149.11      148.02      2.39 o
  -4   6   3       61.26       59.31      1.51 o
  -3   6   3       69.84       69.40      1.51 o
  -2   6   3       36.12       38.46      1.08 o
  -1   6   3       62.76       63.23      1.55 o
   0   6   3       66.76       65.71      2.01 o
   1   6   3        6.55        7.80      0.89 o
  -7   7   3       27.26       26.12      0.64 o
  -6   7   3       40.08       40.50      0.87 o
  -5   7   3       13.44       11.63      0.53 o
  -4   7   3       93.84       93.91      2.12 o
  -3   7   3       32.94       33.40      1.32 o
  -2   7   3       48.49       46.36      2.33 o
  -1   7   3       63.45       62.48      2.18 o
   0   7   3       14.88       14.67      1.10 o
  -6   8   3        3.70        3.64      0.46 o
  -5   8   3       13.89       13.78      0.72 o
  -4   8   3       38.63       39.54      3.03 o
  -3   8   3        2.87        3.40      1.02 o
   2  -8   4        8.04        8.15      1.09 o
   3  -8   4        8.22        8.10      0.84 o
   4  -8   4       27.25       25.18      1.79 o
   5  -8   4       17.04       17.13      1.64 o
  -1  -7   4       19.65       19.72      1.25 o
   0  -7   4        3.14        3.07      0.71 o
   1  -7   4        9.93        9.53      1.55 o
   2  -7   4       19.06       19.58      0.86 o
   3  -7   4       19.90       18.93      1.02 o
   4  -7   4       64.28       68.50      1.66 o
   5  -7   4        0.41       -0.32      0.50 o
   6  -7   4       26.11       26.73      1.24 o
  -2  -6   4       19.30       17.73      1.18 o
  -1  -6   4       14.12       14.44      0.98 o
   0  -6   4       26.33       25.70      1.15 o
   1  -6   4       59.70       58.32      1.90 o
   2  -6   4       70.06       71.70      1.61 o
   3  -6   4       74.86       77.12      1.49 o
   4  -6   4        8.52        8.98      0.51 o
   5  -6   4       29.09       31.15      1.07 o
   6  -6   4       44.50       45.34      1.25 o
   7  -6   4       23.07       23.95      1.06 o
  -3  -5   4        9.58       10.72      0.90 o
  -2  -5   4       50.59       46.30      1.58 o
  -1  -5   4        9.88        9.69      0.75 o
   0  -5   4      231.50      227.36      5.07 o
   1  -5   4      115.69      110.67      1.70 o
   2  -5   4       89.45       89.47      1.44 o
   3  -5   4      122.96      118.00      1.83 o
   4  -5   4       57.98       56.32      1.17 o
   5  -5   4      224.19      225.70      4.96 o
   6  -5   4       36.91       38.23      1.72 o
   7  -5   4       33.34       32.86      1.11 o
  -4  -4   4       15.36       15.49      1.35 o
  -3  -4   4       32.51       34.39      1.24 o
  -2  -4   4        8.65        9.91      0.68 o
  -1  -4   4      167.51      166.81      2.41 o
   0  -4   4      127.90      119.13      2.51 o
   1  -4   4       62.35       57.46      0.82 o
   2  -4   4       92.93       97.76      1.20 o
   3  -4   4      216.01      209.88      3.00 o
   4  -4   4      249.53      256.00      3.63 o
   5  -4   4       46.91       46.75      1.94 o
   6  -4   4       82.70       82.58      1.88 o
   7  -4   4       36.04       35.72      1.15 o
  -5  -3   4       23.51       23.54      1.12 o
  -4  -3   4       61.53       63.72      1.83 o
  -3  -3   4       48.28       51.26      1.05 o
  -2  -3   4       21.94       23.87      0.56 o
  -1  -3   4      385.01      387.85      4.84 o
   0  -3   4        0.90        1.23      0.14 o
   1  -3   4      127.26      130.53      1.61 o
   2  -3   4      274.54      274.52      3.49 o
   3  -3   4      124.14      117.49      2.22 o
   4  -3   4       56.95       57.05      1.02 o
   5  -3   4       20.94       23.20      0.74 o
   6  -3   4      117.03      121.13      3.13 o
   7  -3   4        9.36        8.32      1.16 o
  -6  -2   4       28.12       29.28      1.21 o
  -5  -2   4      117.90      115.50      2.86 o
  -4  -2   4      100.46      101.34      1.57 o
  -3  -2   4       51.42       51.16      0.88 o
  -2  -2   4      435.15      437.58      5.90 o
  -1  -2   4      168.05      169.59      2.01 o
   0  -2   4      460.59      470.82      5.38 o
   1  -2   4      375.51      373.01      4.02 o
   2  -2   4      331.79      315.31      3.66 o
   3  -2   4       57.60       57.66      0.84 o
   4  -2   4       83.62       90.82      1.66 o
   5  -2   4      225.77      231.65      3.76 o
   6  -2   4       12.46       11.20      0.69 o
   7  -2   4       16.00       14.05      0.80 o
  -7  -1   4       22.22       21.11      1.33 o
  -6  -1   4       21.66       21.95      0.67 o
  -5  -1   4      120.84      123.78      2.08 o
  -4  -1   4       53.32       52.01      0.80 o
  -3  -1   4      110.18      110.90      1.46 o
  -2  -1   4      746.69      744.68      8.96 o
  -1  -1   4      508.67      512.40      5.07 o
   0  -1   4     1243.46     1218.93     18.12 o
   1  -1   4      250.34      240.95      2.85 o
   2  -1   4      468.39      445.23      5.10 o
   3  -1   4      425.79      438.13      6.02 o
   4  -1   4      289.22      294.76      4.12 o
   5  -1   4      141.07      133.78      2.82 o
   6  -1   4       17.93       16.20      0.80 o
  -7   0   4        0.91        0.70      0.29 o
  -6   0   4       62.73       66.54      1.23 o
  -5   0   4       45.01       44.42      0.85 o
  -4   0   4       31.34       33.93      0.53 o
  -3   0   4      122.41      132.46      1.85 o
  -2   0   4      338.90      340.14      4.14 o
  -1   0   4      409.83      412.80      4.13 o
   0   0   4       85.06      110.88      1.37 o
   1   0   4      633.66      614.27      6.95 o
   2   0   4      445.29      434.21      5.45 o
   3   0   4      244.28      237.96      3.08 o
   4   0   4      112.36      109.33      1.92 o
   5   0   4       34.01       31.07      1.00 o
   6   0   4       97.54       97.31      2.64 o
  -7   1   4       22.78       22.62      0.70 o
  -6   1   4      213.51      211.41      3.80 o
  -5   1   4       49.57       47.62      0.84 o
  -4   1   4       99.53      105.00      1.46 o
  -3   1   4      491.98      503.43      5.57 o
  -2   1   4      284.23      283.38      3.46 o
  -1   1   4        2.11        1.13      0.12 o
   0   1   4       24.21       17.98      0.40 o
   1   1   4      773.10      788.27     10.59 o
   2   1   4       38.54       36.43      1.10 o
   3   1   4       11.33       13.69      0.51 o
   4   1   4       40.62       41.57      0.98 o
   5   1   4       41.57       42.84      1.23 o
  -8   2   4       11.29       10.51      0.62 o
  -7   2   4      179.35      181.60      3.26 o
  -6   2   4       80.06       81.60      1.50 o
  -5   2   4      159.10      159.40      3.30 o
  -4   2   4      255.46      259.37      5.33 o
  -3   2   4      838.74      838.85     25.53 o
  -2   2   4      553.14      557.19      6.69 o
  -1   2   4      165.88      160.14      2.04 o
   0   2   4     1291.24     1350.84     23.29 o
   1   2   4      104.43       99.09      1.38 o
   2   2   4       88.39       94.09      1.65 o
   3   2   4       71.61       78.93      1.71 o
   4   2   4       86.22       87.04      1.92 o
   5   2   4       33.00       31.17      2.04 o
  -8   3   4       23.43       22.76      1.33 o
  -7   3   4       65.11       71.39      3.00 o
  -6   3   4       15.14       17.13      1.25 o
  -5   3   4       91.60       88.06      3.12 o
  -4   3   4      189.45      193.74      2.63 o
  -3   3   4      412.43      416.47      5.03 o
  -2   3   4      267.39      280.49      5.18 o
  -1   3   4      263.28      270.31      4.18 o
   0   3   4      362.37      361.70      4.99 o
   1   3   4      126.90      128.92      2.22 o
   2   3   4      213.04      209.02      4.79 o
   3   3   4      127.69      133.06      3.39 o
   4   3   4       65.94       63.57      2.11 o
  -8   4   4       24.88       27.55      1.83 o
  -7   4   4       12.05       12.36      1.14 o
  -6   4   4       53.89       56.14      2.34 o
  -5   4   4        3.72        4.41      0.20 o
  -4   4   4      215.08      221.44      2.95 o
  -3   4   4       68.03       71.18      1.19 o
  -2   4   4        5.97        6.73      0.30 o
  -1   4   4       84.65       92.30      1.41 o
   0   4   4       44.15       44.81      1.17 o
   1   4   4      176.93      178.41      4.19 o
   2   4   4        9.69       10.99      1.33 o
   3   4   4       33.96       32.34      1.48 o
  -8   5   4       57.17       54.59      2.56 o
  -7   5   4       66.62       70.56      2.88 o
  -6   5   4       49.74       50.09      0.91 o
  -5   5   4       90.91       88.64      1.46 o
  -4   5   4      206.61      198.23      3.12 o
  -3   5   4       31.26       30.72      0.71 o
  -2   5   4       22.60       23.32      0.59 o
  -1   5   4      111.88      113.41      2.87 o
   0   5   4       80.17       79.73      2.23 o
   1   5   4        2.88        3.11      0.66 o
   2   5   4        0.33        0.23      0.94 o
  -7   6   4       42.47       39.67      0.87 o
  -6   6   4       16.76       14.37      0.44 o
  -5   6   4      225.33      219.79      3.47 o
  -4   6   4       66.39       62.98      1.68 o
  -3   6   4       76.69       79.68      1.77 o
  -2   6   4      126.60      130.18      2.65 o
  -1   6   4      123.88      120.94      3.08 o
   0   6   4       50.75       49.18      1.76 o
   1   6   4        0.68        1.01      0.70 o
  -7   7   4        1.39        1.17      0.28 o
  -6   7   4       17.84       16.96      0.56 o
  -5   7   4       42.91       41.59      0.95 o
  -4   7   4       16.20       16.76      0.97 o
  -3   7   4       22.05       21.31      1.09 o
  -2   7   4       44.47       44.80      2.37 o
  -1   7   4       33.36       33.41      2.12 o
  -5   8   4        3.55        2.57      0.62 o
  -4   8   4        8.07        6.58      0.78 o
   2  -8   5        2.77        2.58      0.56 o
   3  -8   5       15.74       13.21      1.54 o
   4  -8   5        3.16        3.54      1.20 o
   0  -7   5       22.23       21.63      1.22 o
   1  -7   5       14.17       14.23      0.99 o
   2  -7   5       10.37       10.95      0.88 o
   3  -7   5        3.96        4.64      0.70 o
   4  -7   5       31.88       30.29      1.29 o
   5  -7   5        1.20        1.80      0.95 o
   6  -7   5       12.47       14.53      1.50 o
  -2  -6   5        1.08        1.92      0.80 o
  -1  -6   5      108.00      104.34      2.80 o
   0  -6   5       59.36       55.17      1.77 o
   1  -6   5       34.65       34.52      1.07 o
   2  -6   5       37.70       38.81      1.39 o
   3  -6   5       72.95       71.93      2.07 o
   4  -6   5       77.36       75.09      1.77 o
   5  -6   5       13.42       14.01      1.00 o
   6  -6   5       55.62       54.53      1.87 o
  -3  -5   5        0.38        0.00      0.76 o
  -2  -5   5       65.67       59.60      2.08 o
  -1  -5   5       47.09       43.33      1.46 o
   0  -5   5       54.16       51.21      1.59 o
   1  -5   5       29.31       31.37      0.95 o
   2  -5   5      131.06      130.00      2.24 o
   3  -5   5      203.29      200.34      3.27 o
   4  -5   5       38.43       38.27      0.95 o
   5  -5   5      139.78      141.77      2.48 o
   6  -5   5       42.06       38.73      1.50 o
   7  -5   5       36.46       35.67      2.11 o
  -4  -4   5        8.48        9.03      1.16 o
  -3  -4   5        4.68        5.05      0.49 o
  -2  -4   5       39.52       37.80      1.06 o
  -1  -4   5        6.60        6.50      0.38 o
   0  -4   5       56.27       57.42      0.92 o
   1  -4   5       36.12       33.45      0.69 o
   2  -4   5      114.66      118.75      1.55 o
   3  -4   5       72.51       71.76      1.38 o
   4  -4   5       24.06       26.41      0.77 o
   5  -4   5       61.06       64.94      1.37 o
   6  -4   5       26.15       28.50      1.30 o
   7  -4   5       41.74       45.45      2.41 o
  -5  -3   5       67.15       70.81      4.79 o
  -4  -3   5       26.61       26.66      1.08 o
  -3  -3   5       49.15       46.40      0.99 o
  -2  -3   5       59.36       61.69      1.07 o
  -1  -3   5      405.28      423.67      5.77 o
   0  -3   5       16.95       19.76      0.39 o
   1  -3   5      154.01      158.73      1.84 o
   2  -3   5      143.11      140.22      2.20 o
   3  -3   5       38.74       40.47      0.75 o
   4  -3   5       58.16       63.22      1.29 o
   5  -3   5       10.46       10.01      0.55 o
   6  -3   5       70.52       69.49      2.14 o
   7  -3   5        3.51        2.96      1.05 o
  -6  -2   5       71.54       70.11      2.08 o
  -5  -2   5       30.63       30.45      1.14 o
  -4  -2   5       15.50       16.77      0.59 o
  -3  -2   5      171.98      169.08      2.43 o
  -2  -2   5      647.32      649.68      8.70 o
  -1  -2   5      403.04      401.23      4.57 o
   0  -2   5       82.86       79.07      1.49 o
   1  -2   5      757.50      752.83      8.55 o
   2  -2   5      526.34      524.07      6.01 o
   3  -2   5      176.16      190.26      2.20 o
   4  -2   5      149.90      149.82      2.96 o
   5  -2   5      137.42      135.38      2.80 o
   6  -2   5       48.01       44.39      2.30 o
  -6  -1   5        4.78        4.85      0.52 o
  -5  -1   5        3.03        3.64      0.30 o
  -4  -1   5       17.67       20.53      0.49 o
  -3  -1   5      233.59      233.84      2.94 o
  -2  -1   5      355.49      350.40      3.98 o
  -1  -1   5       67.62       81.94      1.05 o
   0  -1   5      623.39      584.75      7.20 o
   1  -1   5      593.49      597.81      6.79 o
   2  -1   5      370.58      376.61      4.70 o
   3  -1   5      146.06      147.63      2.26 o
   4  -1   5      164.14      159.87      3.16 o
   5  -1   5      192.84      186.31      6.20 o
   6  -1   5       19.38       18.07      1.06 o
  -7   0   5       32.55       32.06      0.79 o
  -6   0   5       22.20       22.49      0.60 o
  -5   0   5       52.15       51.30      0.96 o
  -4   0   5       97.49      102.84      1.36 o
  -3   0   5      153.78      157.40      1.85 o
  -2   0   5        1.15        1.74      0.35 o
  -1   0   5        3.75        1.86      0.16 o
   0   0   5      371.45      370.99      4.64 o
   1   0   5      110.32      107.24      2.08 o
   2   0   5       10.82       12.59      0.50 o
   3   0   5       31.58       30.85      0.98 o
   4   0   5       82.40       83.14      2.17 o
   5   0   5       32.04       32.17      1.95 o
  -7   1   5       46.22       46.89      0.92 o
  -6   1   5      196.97      195.42      3.04 o
  -5   1   5       66.25       65.16      1.41 o
  -4   1   5      268.71      274.47      3.71 o
  -3   1   5      460.78      454.28      6.07 o
  -2   1   5      221.23      218.73      3.34 o
  -1   1   5      758.83      795.20     11.77 o
   0   1   5      166.46      162.36      2.64 o
   1   1   5      329.16      325.17      4.55 o
   2   1   5       15.41       16.66      0.67 o
   3   1   5       87.78       88.96      1.85 o
   4   1   5       85.77       86.20      1.89 o
   5   1   5        5.99        5.22      1.02 o
  -8   2   5       18.16       17.38      0.80 o
  -7   2   5       61.42       62.73      1.07 o
  -6   2   5       30.03       29.00      0.55 o
  -5   2   5       36.35       36.75      0.79 o
  -4   2   5      389.68      385.19      5.14 o
  -3   2   5      546.44      545.19      6.59 o
  -2   2   5      246.93      252.97      3.14 o
  -1   2   5      326.55      326.53      4.46 o
   0   2   5      699.39      708.22      9.57 o
   1   2   5      284.66      275.19      4.36 o
   2   2   5      143.10      142.01      2.68 o
   3   2   5      212.50      218.29      5.10 o
   4   2   5       85.52       84.03      2.93 o
  -8   3   5       14.33       13.93      0.84 o
  -7   3   5       22.84       21.62      1.53 o
  -6   3   5        7.53        8.17      0.94 o
  -5   3   5      154.81      154.09      2.13 o
  -4   3   5      135.45      133.78      1.72 o
  -3   3   5        5.07        5.72      0.25 o
  -2   3   5        5.43        6.11      0.29 o
  -1   3   5      155.33      158.52      2.60 o
   0   3   5      398.10      406.91      6.29 o
   1   3   5        5.57        6.50      0.68 o
   2   3   5      118.85      120.49      3.12 o
   3   3   5       79.49       80.11      2.41 o
  -7   4   5       19.45       19.00      1.42 o
  -6   4   5       85.40       80.14      3.03 o
  -5   4   5      155.51      150.20      3.55 o
  -4   4   5       38.72       38.65      0.77 o
  -3   4   5        1.16        1.45      0.22 o
  -2   4   5       91.02       94.12      1.66 o
  -1   4   5      188.92      195.18      3.19 o
   0   4   5        2.39        2.13      0.41 o
   1   4   5        2.03        2.71      0.66 o
   2   4   5       17.92       17.96      1.15 o
  -8   5   5       44.77       42.86      2.26 o
  -7   5   5       40.86       42.00      2.04 o
  -6   5   5      154.64      148.37      2.10 o
  -5   5   5       74.36       72.09      1.48 o
  -4   5   5      162.49      167.93      3.33 o
  -3   5   5      136.38      137.96      2.74 o
  -2   5   5      226.80      221.71      4.11 o
  -1   5   5      121.04      124.59      2.58 o
   0   5   5        5.14        5.67      0.72 o
   1   5   5       58.64       56.13      1.94 o
  -7   6   5        8.92        8.23      0.39 o
  -6   6   5       16.32       14.31      0.55 o
  -5   6   5       84.43       87.55      1.82 o
  -4   6   5       40.09       38.07      1.04 o
  -3   6   5       59.62       60.12      1.83 o
  -2   6   5       85.24       87.25      2.47 o
  -1   6   5       40.83       43.25      2.30 o
   0   6   5       51.38       52.89      1.90 o
  -6   7   5       14.30       14.23      0.67 o
  -5   7   5       23.90       22.92      1.49 o
  -4   7   5        3.03        3.25      0.60 o
  -3   7   5       13.24       12.80      0.96 o
  -2   7   5       17.23       17.74      1.58 o
   0  -7   6       26.61       27.81      2.40 o
   1  -7   6        3.34        3.13      0.57 o
   2  -7   6       23.53       22.14      1.20 o
   3  -7   6       26.88       27.51      1.33 o
   4  -7   6       11.89       12.11      1.46 o
   5  -7   6       14.96       13.68      1.51 o
  -1  -6   6       70.82       69.55      2.15 o
   0  -6   6        4.02        3.76      0.55 o
   1  -6   6       22.93       21.59      0.96 o
   2  -6   6      107.71      110.12      3.10 o
   3  -6   6       66.09       66.83      2.02 o
   4  -6   6       67.95       66.01      2.06 o
   5  -6   6       11.29        9.08      1.28 o
   6  -6   6       64.87       60.83      2.94 o
  -3  -5   6        0.40        0.84      0.81 o
  -2  -5   6       20.02       20.92      1.09 o
  -1  -5   6       10.94       10.43      0.82 o
   0  -5   6        0.79        0.33      0.39 o
   1  -5   6       56.65       56.80      2.01 o
   2  -5   6      108.70      107.19      2.76 o
   3  -5   6       32.47       32.78      1.28 o
   4  -5   6        3.95        4.47      0.66 o
   5  -5   6       67.71       66.27      2.99 o
   6  -5   6       73.13       73.55      3.21 o
  -4  -4   6        5.00        4.13      0.98 o
  -3  -4   6       13.50       16.90      1.32 o
  -2  -4   6      129.38      127.70      3.84 o
  -1  -4   6        0.72        0.54      0.32 o
   0  -4   6       61.41       64.45      1.29 o
   1  -4   6       83.47       84.99      2.22 o
   2  -4   6       41.28       39.17      0.94 o
   3  -4   6        1.52        1.53      0.33 o
   4  -4   6        7.96        8.14      0.62 o
   5  -4   6      132.12      135.40      3.42 o
   6  -4   6        0.93        1.61      0.98 o
  -5  -3   6       13.90       14.35      1.24 o
  -4  -3   6       23.31       24.21      1.07 o
  -3  -3   6      214.13      203.86      4.27 o
  -2  -3   6      144.87      145.46      2.42 o
  -1  -3   6      100.24      102.43      1.86 o
   0  -3   6      211.51      213.73      2.59 o
   1  -3   6      246.53      234.25      3.32 o
   2  -3   6      112.14      118.22      2.13 o
   3  -3   6       81.81       82.36      1.58 o
   4  -3   6      188.03      185.49      3.62 o
   5  -3   6       37.75       35.99      1.42 o
   6  -3   6        8.49        8.71      1.25 o
  -5  -2   6        1.01        1.30      0.43 o
  -4  -2   6       45.30       43.96      1.10 o
  -3  -2   6      157.34      153.81      2.70 o
  -2  -2   6       20.42       19.94      0.47 o
  -1  -2   6      191.28      186.30      2.43 o
   0  -2   6      125.33      115.50      1.40 o
   1  -2   6      585.54      566.12     12.58 o
   2  -2   6      196.04      193.55      3.59 o
   3  -2   6      152.70      148.53      2.89 o
   4  -2   6      218.88      217.33      4.16 o
   5  -2   6       60.62       60.02      2.80 o
   6  -2   6       89.15       92.67      3.83 o
  -6  -1   6       15.33       14.78      0.81 o
  -5  -1   6        7.98        7.91      0.40 o
  -4  -1   6       46.31       46.75      0.95 o
  -3  -1   6       35.08       34.71      0.62 o
  -2  -1   6       14.87       15.76      0.46 o
  -1  -1   6        2.95        2.61      0.18 o
   0  -1   6      365.15      362.60      4.58 o
   1  -1   6      125.99      131.87      1.67 o
   2  -1   6        1.02        2.07      0.51 o
   3  -1   6       50.20       54.75      2.02 o
   4  -1   6      120.35      118.87      3.10 o
   5  -1   6       81.23       78.88      2.36 o
  -7   0   6       87.75       88.93      1.89 o
  -6   0   6       16.13       15.65      0.52 o
  -5   0   6       93.20       94.28      2.15 o
  -4   0   6      190.40      189.14      3.18 o
  -3   0   6      156.03      160.41      2.08 o
  -2   0   6      115.32      121.31      1.51 o
  -1   0   6      183.13      193.83      3.89 o
   0   0   6      643.31      677.97      8.36 o
   1   0   6       10.09        9.29      0.31 o
   2   0   6       18.71       21.04      1.90 o
   3   0   6      163.60      168.08      4.05 o
   4   0   6       59.09       56.20      1.88 o
   5   0   6        1.99        0.81      0.87 o
  -7   1   6        9.67       10.54      0.39 o
  -6   1   6       30.73       31.56      0.68 o
  -5   1   6      137.37      140.11      2.24 o
  -4   1   6      291.67      281.72      4.33 o
  -3   1   6      205.85      200.10      2.76 o
  -2   1   6      231.32      238.04      3.60 o
  -1   1   6      869.73      892.57     21.06 o
   0   1   6      187.33      180.34      2.63 o
   1   1   6      164.11      155.99      2.61 o
   2   1   6      287.43      271.85      6.08 o
   3   1   6      229.60      218.73      5.14 o
   4   1   6       28.33       24.86      1.36 o
  -7   2   6        0.34        0.12      0.20 o
  -6   2   6       53.10       51.01      0.91 o
  -5   2   6       38.62       38.71      0.79 o
  -4   2   6       79.29       78.16      1.31 o
  -3   2   6       25.79       24.95      0.71 o
  -2   2   6      110.10      107.69      1.46 o
  -1   2   6      347.55      329.92      5.13 o
   0   2   6       77.66       76.47      1.30 o
   1   2   6      220.38      210.52      5.74 o
   2   2   6      118.85      118.48      3.47 o
   3   2   6       93.63       88.75      2.60 o
   4   2   6       27.77       28.52      1.51 o
  -7   3   6       52.46       51.77      1.12 o
  -6   3   6       21.77       20.70      0.43 o
  -5   3   6       75.85       74.50      1.15 o
  -4   3   6       15.72       15.92      0.47 o
  -3   3   6       16.26       16.06      0.41 o
  -2   3   6      120.92      122.71      2.08 o
  -1   3   6       51.89       53.52      1.14 o
   0   3   6       41.84       43.03      1.20 o
   1   3   6        0.67        0.72      0.53 o
   2   3   6       56.79       58.42      1.97 o
   3   3   6       24.71       26.58      1.51 o
  -7   4   6       47.84       47.17      2.23 o
  -6   4   6       52.73       51.53      0.86 o
  -5   4   6      189.60      193.25      3.12 o
  -4   4   6       69.87       74.06      1.35 o
  -3   4   6      172.25      176.23      3.57 o
  -2   4   6      224.21      231.74      4.50 o
  -1   4   6       56.68       56.52      1.43 o
   0   4   6       16.32       14.98      0.96 o
   1   4   6       30.50       34.01      1.46 o
   2   4   6       93.79       91.88      2.77 o
  -7   5   6        7.20        6.66      0.39 o
  -6   5   6      101.60      102.71      2.54 o
  -5   5   6       40.95       41.16      1.01 o
  -4   5   6       79.60       83.97      1.79 o
  -3   5   6      122.97      125.93      2.57 o
  -2   5   6      111.36      112.72      2.97 o
  -1   5   6       60.59       62.59      1.95 o
   0   5   6       40.18       44.51      1.67 o
   1   5   6      161.76      169.28      4.34 o
  -7   6   6       12.67       12.87      0.65 o
  -6   6   6       24.06       23.15      0.81 o
  -5   6   6        1.06        0.89      0.35 o
  -4   6   6       15.96       15.84      0.89 o
  -3   6   6       21.31       21.58      2.08 o
  -2   6   6       21.70       24.45      1.76 o
  -1   6   6       13.10       14.75      1.58 o
  -5   7   6       20.66       20.30      1.06 o
  -4   7   6        8.06        8.45      0.82 o
  -3   7   6       28.73       32.39      2.06 o
   2  -7   7       49.82       46.12      1.95 o
   3  -7   7       21.66       20.31      1.33 o
  -1  -6   7        0.41        0.27      0.50 o
   0  -6   7        9.57       10.12      0.73 o
   1  -6   7       50.39       51.05      1.78 o
   2  -6   7       36.74       37.05      1.50 o
   3  -6   7        0.86        0.97      0.61 o
   4  -6   7       45.39       46.93      2.27 o
   5  -6   7       46.49       45.35      2.59 o
  -2  -5   7        0.96        2.57      0.87 o
  -1  -5   7       21.69       20.64      0.88 o
   0  -5   7        8.39        7.29      0.76 o
   1  -5   7       39.83       39.44      1.46 o
   2  -5   7        3.77        3.00      0.62 o
   3  -5   7        2.74        2.77      0.64 o
   4  -5   7       60.68       64.29      5.19 o
   5  -5   7       15.93       14.81      1.60 o
  -3  -4   7       42.02       38.28      2.00 o
  -2  -4   7       84.69       83.06      1.87 o
  -1  -4   7       13.61       12.83      0.69 o
   0  -4   7       85.05       85.37      2.32 o
   1  -4   7       91.24       92.20      2.45 o
   2  -4   7       29.27       28.21      1.32 o
   3  -4   7       52.47       53.66      1.77 o
   4  -4   7       43.45       42.90      2.70 o
   5  -4   7       39.12       35.74      2.17 o
  -4  -3   7       41.38       40.90      1.45 o
  -3  -3   7       56.44       54.19      1.36 o
  -2  -3   7       26.74       25.63      0.74 o
  -1  -3   7       19.24       18.35      0.74 o
   0  -3   7      377.70      368.90      5.76 o
   1  -3   7      134.51      124.93      3.10 o
   2  -3   7       61.57       58.24      1.80 o
   3  -3   7      133.10      124.28      3.17 o
   4  -3   7      136.74      137.55      5.45 o
   5  -3   7       47.56       48.66      1.77 o
  -5  -2   7       13.77       14.90      0.89 o
  -4  -2   7       19.78       19.58      0.75 o
  -3  -2   7        7.47        8.25      0.39 o
  -2  -2   7        2.06        1.29      0.26 o
  -1  -2   7      260.69      259.80      4.09 o
   0  -2   7      121.19      116.41      1.81 o
   1  -2   7       20.75       20.22      0.77 o
   2  -2   7       24.63       25.13      0.82 o
   3  -2   7      167.85      172.03      4.11 o
   4  -2   7      127.29      135.83      6.36 o
   5  -2   7        6.42        6.69      0.86 o
  -6  -1   7       39.07       41.17      2.44 o
  -5  -1   7       23.73       23.61      0.80 o
  -4  -1   7       48.72       51.07      0.94 o
  -3  -1   7       43.04       45.18      0.86 o
  -2  -1   7      115.02      120.52      1.84 o
  -1  -1   7      237.64      237.10      3.39 o
   0  -1   7        5.85        5.04      0.32 o
   1  -1   7       19.37       20.82      0.61 o
   2  -1   7       84.57       88.36      2.39 o
   3  -1   7      128.54      137.25      3.45 o
   4  -1   7       10.67       11.56      1.86 o
   5  -1   7        3.90        3.47      1.38 o
  -6   0   7       13.60       12.96      0.46 o
  -5   0   7       78.91       79.39      1.44 o
  -4   0   7      146.53      145.82      2.40 o
  -3   0   7      150.72      156.44      2.27 o
  -2   0   7      242.23      247.45      3.85 o
  -1   0   7       72.87       66.62      1.55 o
   0   0   7      259.13      261.74      3.35 o
   1   0   7      102.89      109.22      2.28 o
   2   0   7      243.65      245.40      7.69 o
   3   0   7       85.55       85.26      2.48 o
   4   0   7        4.71        3.83      0.74 o
  -7   1   7        8.40        7.74      0.41 o
  -6   1   7        8.14        7.92      0.38 o
  -5   1   7       96.24       95.98      1.64 o
  -4   1   7       56.15       53.09      1.02 o
  -3   1   7       40.36       40.97      0.84 o
  -2   1   7      115.49      106.88      1.85 o
  -1   1   7      271.88      265.40      4.21 o
   0   1   7      191.64      190.69      3.63 o
   1   1   7       80.71       78.38      2.21 o
   2   1   7      197.48      182.17      5.04 o
   3   1   7       58.45       54.58      2.53 o
   4   1   7       30.89       29.06      1.48 o
  -7   2   7        4.55        4.52      0.32 o
  -6   2   7       67.51       66.02      1.18 o
  -5   2   7       17.92       17.40      0.49 o
  -4   2   7       12.98       13.33      0.47 o
  -3   2   7       47.94       48.24      1.16 o
  -2   2   7      150.88      150.34      3.07 o
  -1   2   7      134.50      135.45      2.35 o
   0   2   7        4.04        3.19      0.44 o
   1   2   7      113.95      103.96      2.78 o
   2   2   7       65.50       59.77      2.00 o
   3   2   7       22.90       20.46      1.28 o
  -7   3   7       36.22       36.43      0.78 o
  -6   3   7       58.37       56.96      1.14 o
  -5   3   7       35.04       35.30      0.70 o
  -4   3   7      112.67      111.04      2.22 o
  -3   3   7      173.29      174.74      5.82 o
  -2   3   7      101.87      100.42      1.82 o
  -1   3   7        6.78        6.68      0.53 o
   0   3   7       40.26       41.65      1.53 o
   1   3   7      121.12      117.84      3.72 o
   2   3   7       24.08       26.56      2.24 o
  -7   4   7       30.42       30.64      0.93 o
  -6   4   7       19.20       18.34      0.61 o
  -5   4   7      128.65      132.17      2.56 o
  -4   4   7       79.80       77.20      2.42 o
  -3   4   7       89.29       89.34      2.54 o
  -2   4   7       64.25       62.24      1.90 o
  -1   4   7       53.77       54.75      1.47 o
   0   4   7      175.34      171.34      4.23 o
   1   4   7       37.70       38.81      2.79 o
  -7   5   7       10.10        8.41      0.93 o
  -6   5   7       35.15       34.77      1.95 o
  -5   5   7       23.24       22.40      1.18 o
  -4   5   7        9.56        9.63      0.57 o
  -3   5   7       40.58       43.28      1.53 o
  -2   5   7       47.69       50.52      1.77 o
  -1   5   7       51.86       52.45      2.67 o
   0   5   7       27.84       29.03      2.15 o
  -6   6   7       29.31       30.45      1.25 o
  -5   6   7        1.24        1.55      0.50 o
  -4   6   7       40.61       40.82      1.51 o
  -3   6   7       29.99       31.70      1.40 o
  -2   6   7       12.15       12.34      1.46 o
   0  -6   8       24.93       24.92      1.35 o
   1  -6   8        5.95        6.70      0.87 o
   2  -6   8        1.34        1.57      0.69 o
   3  -6   8       10.07        9.94      0.99 o
  -1  -5   8       30.11       29.69      1.38 o
   0  -5   8       20.14       19.43      1.12 o
   1  -5   8       11.72       11.40      0.94 o
   2  -5   8       11.24       11.81      0.97 o
   3  -5   8       30.02       31.00      1.58 o
   4  -5   8       52.95       53.81      1.93 o
  -3  -4   8        8.92        9.94      0.89 o
  -2  -4   8       11.62       10.66      1.17 o
  -1  -4   8       69.86       65.89      2.00 o
   0  -4   8       44.14       42.14      1.52 o
   1  -4   8       48.96       47.73      2.51 o
   2  -4   8       44.81       45.68      2.02 o
   3  -4   8       76.90       76.94      2.90 o
   4  -4   8       18.54       18.85      1.78 o
  -4  -3   8        6.84        7.44      0.92 o
  -3  -3   8        2.34        2.88      0.53 o
  -2  -3   8       67.25       65.46      1.58 o
  -1  -3   8       28.80       29.25      1.21 o
   0  -3   8       92.92       94.94      2.56 o
   1  -3   8       20.74       21.15      1.10 o
   2  -3   8       59.44       56.88      2.99 o
   3  -3   8       95.29      101.90      2.80 o
   4  -3   8       26.47       26.68      1.30 o
  -5  -2   8       10.20       10.40      0.64 o
  -4  -2   8       16.26       17.65      0.96 o
  -3  -2   8       49.65       51.23      1.79 o
  -2  -2   8       41.17       41.89      1.16 o
  -1  -2   8       57.28       57.16      1.23 o
   0  -2   8       41.71       41.09      1.19 o
   1  -2   8       14.39       14.19      1.40 o
   2  -2   8      111.39      115.30      3.00 o
   3  -2   8       76.39       79.86      2.34 o
   4  -2   8       19.71       20.58      1.19 o
  -5  -1   8       31.72       31.68      1.20 o
  -4  -1   8       63.08       61.91      1.77 o
  -3  -1   8       59.64       59.51      1.75 o
  -2  -1   8       34.15       34.41      0.77 o
  -1  -1   8      157.60      143.59      2.85 o
   0  -1   8       11.80       13.13      0.69 o
   1  -1   8      154.58      157.45      3.79 o
   2  -1   8      130.95      133.43      4.15 o
   3  -1   8       20.09       20.95      1.17 o
   4  -1   8        6.24        8.05      0.92 o
  -6   0   8       28.36       28.54      1.08 o
  -5   0   8       27.34       27.75      0.75 o
  -4   0   8       37.19       38.30      0.89 o
  -3   0   8       38.47       38.70      0.90 o
  -2   0   8      130.47      125.03      2.20 o
  -1   0   8       82.23       80.19      1.76 o
   0   0   8      102.29      105.73      2.24 o
   1   0   8      150.75      158.48      3.85 o
   2   0   8       54.47       52.94      1.80 o
   3   0   8       18.65       19.64      1.60 o
  -6   1   8        3.36        3.34      0.32 o
  -5   1   8       32.21       33.62      0.80 o
  -4   1   8       36.95       35.32      0.78 o
  -3   1   8       73.72       76.23      1.48 o
  -2   1   8      126.31      132.47      2.28 o
  -1   1   8       40.45       46.06      1.21 o
   0   1   8      129.20      134.67      2.77 o
   1   1   8       34.34       36.88      1.44 o
   2   1   8       67.45       68.83      2.60 o
   3   1   8       40.21       41.21      1.73 o
  -6   2   8       23.04       23.74      0.80 o
  -5   2   8       68.76       68.63      1.81 o
  -4   2   8       61.31       62.69      1.23 o
  -3   2   8       65.57       68.04      1.55 o
  -2   2   8       47.18       48.63      1.55 o
  -1   2   8       70.61       71.08      1.68 o
   0   2   8       40.64       41.22      1.54 o
   1   2   8       86.23       85.00      2.49 o
   2   2   8       45.88       41.85      1.78 o
  -6   3   8       83.72       85.34      1.55 o
  -5   3   8       30.77       31.10      0.89 o
  -4   3   8       40.36       40.27      1.24 o
  -3   3   8       40.95       39.01      1.34 o
  -2   3   8       55.52       54.68      1.74 o
  -1   3   8       77.95       71.11      3.04 o
   0   3   8       47.63       43.50      1.65 o
   1   3   8       76.64       66.33      4.02 o
  -6   4   8       22.40       21.48      0.72 o
  -5   4   8       18.72       17.99      0.72 o
  -4   4   8       27.17       25.63      0.88 o
  -3   4   8       56.57       54.95      1.77 o
  -2   4   8       64.17       61.46      2.73 o
  -1   4   8       31.16       31.04      1.97 o
   0   4   8       49.74       46.47      2.63 o
  -5   5   8       38.10       35.85      1.60 o
  -4   5   8       28.66       26.96      1.72 o
  -3   5   8       52.61       50.41      1.78 o
  -2   5   8       25.72       25.55      1.82 o
   0  -5   9       24.79       24.26      1.31 o
   1  -5   9       12.38       12.77      1.08 o
   2  -5   9       18.67       16.95      1.21 o
  -2  -4   9        6.40        6.25      1.07 o
  -1  -4   9       64.08       64.99      2.10 o
   0  -4   9        9.88       11.55      0.97 o
   1  -4   9       20.88       19.16      1.21 o
   2  -4   9       32.06       31.89      1.81 o
   3  -4   9       33.44       33.66      1.54 o
  -3  -3   9       14.72       15.33      1.42 o
  -2  -3   9       46.78       45.09      2.30 o
  -1  -3   9       14.26       14.60      1.00 o
   0  -3   9       17.92       18.82      1.14 o
   1  -3   9       59.71       61.59      2.01 o
   2  -3   9       70.73       71.83      2.23 o
   3  -3   9       42.17       43.82      2.64 o
  -4  -2   9       24.88       24.42      1.37 o
  -3  -2   9       14.11       14.28      0.94 o
  -2  -2   9       18.77       19.47      2.15 o
  -1  -2   9        7.70        8.03      1.07 o
   0  -2   9      111.80      105.43      2.92 o
   1  -2   9       50.29       50.70      1.72 o
   2  -2   9       36.29       37.94      2.41 o
   3  -2   9       12.26       13.16      1.04 o
  -4  -1   9       14.48       15.50      0.91 o
  -3  -1   9       13.85       13.81      0.72 o
  -2  -1   9       18.14       18.23      1.11 o
  -1  -1   9      133.65      130.68      2.68 o
   0  -1   9       36.28       36.07      1.36 o
   1  -1   9       17.84       17.78      1.07 o
   2  -1   9       20.05       19.67      1.14 o
   3  -1   9       23.50       24.19      1.31 o
  -5   0   9       19.53       19.29      0.97 o
  -4   0   9       28.28       29.13      1.13 o
  -3   0   9       50.21       47.32      1.56 o
  -2   0   9      115.86      116.80      4.12 o
  -1   0   9       96.57      101.93      2.51 o
   0   0   9        7.19        8.47      0.79 o
   1   0   9       83.87       85.02      2.60 o
   2   0   9       55.18       61.89      2.07 o
  -5   1   9       32.14       31.36      1.14 o
  -4   1   9       40.07       38.60      1.53 o
  -3   1   9       55.63       54.51      2.10 o
  -2   1   9       85.30       89.03      2.42 o
  -1   1   9       17.67       20.30      1.04 o
   0   1   9      121.32      126.76      3.26 o
   1   1   9       85.82       90.13      2.60 o
   2   1   9       47.10       49.40      3.56 o
  -5   2   9       34.51       36.46      1.77 o
  -4   2   9        6.89        7.43      0.63 o
  -3   2   9       22.12       21.83      1.00 o
  -2   2   9       37.02       37.40      1.41 o
  -1   2   9       50.58       50.35      2.46 o
   0   2   9       64.70       68.48      2.17 o
   1   2   9       10.59       11.28      1.01 o
  -5   3   9        6.55        7.34      0.51 o
  -4   3   9       15.96       16.84      0.91 o
  -3   3   9       63.32       65.81      4.40 o
  -2   3   9       49.43       52.09      2.15 o
  -1   3   9       30.75       26.85      1.86 o
   0   3   9        1.39        2.28      0.99 o
  -5   4   9       11.75       11.39      0.79 o
  -4   4   9       84.34       77.32      3.29 o
  -3   4   9       76.45       73.01      4.11 o
  -2   4   9       27.34       24.38      1.78 o
  -2  -3  10        6.47        6.49      1.16 o
  -1  -3  10       49.98       47.71      2.53 o
   0  -3  10       13.99       13.10      1.06 o
   1  -3  10       31.08       31.95      1.46 o
   2  -3  10       26.47       28.11      1.41 o
  -3  -2  10        0.76        1.86      0.89 o
  -2  -2  10       53.50       51.28      2.59 o
  -1  -2  10       10.12       10.27      1.25 o
   0  -2  10       12.99       13.41      0.99 o
   1  -2  10        6.27        6.58      0.81 o
   2  -2  10       15.99       16.26      2.64 o
  -3  -1  10       51.85       50.27      1.75 o
  -2  -1  10       53.15       54.13      2.53 o
  -1  -1  10       19.35       20.20      1.51 o
   0  -1  10       22.85       22.76      1.18 o
   1  -1  10       22.99       25.84      1.32 o
   2  -1  10       49.33       53.85      1.98 o
  -4   0  10       21.73       19.69      1.04 o
  -3   0  10       51.24       50.40      1.70 o
  -2   0  10       42.23       43.18      1.99 o
  -1   0  10       72.36       74.58      3.14 o
   0   0  10       33.81       35.52      1.45 o
   1   0  10      118.86      123.28      3.32 o
  -4   1  10        4.79        4.27      0.59 o
  -3   1  10       25.42       25.59      1.30 o
  -2   1  10       42.86       40.73      1.48 o
  -1   1  10       14.19       14.08      1.35 o
   0   1  10       35.64       36.29      2.13 o
  -4   2  10       23.58       25.17      1.13 o
  -3   2  10       45.34       50.16      1.68 o
  -2   2  10       11.83       11.94      1.31 o
  -1   2  10        0.55        1.00      0.78 o
  -3   3  10       47.66       49.20      1.74 o
 
